# Supplementary material for: Cardiovascular MRI–based Biventricular Perfusion Assessment in Two Patients with Chronic Thromboembolic Pulmonary Hypertension Undergoing Pulmonary Thromboendarterectomy
Source: Radiol Cardiothorac Imaging. 2025 Nov 20;7(6):e250296. doi: 10.1148/ryct.250296 (PMC12728512; doi:10.1148/ryct.250296)
Supplement: Conflicts of Interest [file ryct250296coi.zip]

Archive with 19 entries (19 files):
- Disclosures RYCT-25-0296_YRaza.docx
- Disclosures RYCT-25-0296 - Dushfunian.docx
- Disclosures RYCT-25-0296 MMarkl.docx
- Disclosures RYCT-25-0296 SFChiu.docx
- Disclosures RYCT-25-0296_Benefield.docx
- Disclosures RYCT-25-0296_Beydoun.docx
- Disclosures RYCT-25-0296_BFreed.docx
- Disclosures RYCT-25-0296_CMalaisrie.pdf
- Disclosures RYCT-25-0296_DCLee
- Disclosures RYCT-25-0296_DKim.docx
- Disclosures RYCT-25-0296_DNIETO.docx
- Disclosures RYCT-25-0296_DSchimmelv2.docx
- Disclosures RYCT-25-0296_LexiaoziFan.pdf
- Disclosures RYCT-25-0296_LHsu.docx
- Disclosures RYCT-25-0296_MCuttica.pdf
- Disclosures RYCT-25-0296_MDJ.docx
- Disclosures RYCT-25-0296_RAvery.docx
- Disclosures RYCT-25-0296_rubenM1.docx
- Disclosures RYCT-25-0296_SCohn.docx
